# Supplementary material for: Low-Dose Vitamin D Protects Hyperoxia-Induced Bronchopulmonary Dysplasia by Inhibiting Neutrophil Extracellular Traps
Source: Front Pediatr. 2020 Jul 3;8:335. doi: 10.3389/fped.2020.00335 (PMC7347751; doi:10.3389/fped.2020.00335)
Supplement: Supplementary file 1 [file Data_Sheet_1.xlsx]

## Sheet: Sheet1
survival
time(d)	air	O2	O2+NS	O2+HVD	O2+LVD
14	0
14	0
14	0
14	0
14	0
14	0
14	0
14	0
14	0
14	0
14	0
14	0
14	0
14	0
14	0
14	0
14	0
14	0
14	0
14	0
14	0
14	0
14	0
14	0
14	0
14	0
14	0
14	0
14	0
14	0
4		1
7		1
8		1
9		1
10		1
14		0
14		0
14		0
14		0
14		0
14		0
14		0
14		0
14		0
14		0
14		0
14		0
14		0
14		0
14		0
14		0
14		0
14		0
14		0
14		0
14		0
14		0
14		0
14		0
14		0
3			1
5			1
8			1
7			1
8			1
9			1
14			0
14			0
14			0
14			0
14			0
14			0
14			0
14			0
14			0
14			0
14			0
14			0
14			0
14			0
14			0
14			0
14			0
14			0
14			0
14			0
14			0
14			0
14			0
14			0
2				1
4				1
5				1
7				1
8				1
10				1
11				1
6				1
14				0
14				0
14				0
14				0
14				0
14				0
14				0
14				0
14				0
14				0
14				0
14				0
14				0
14				0
14				0
14				0
14				0
14				0
14				0
14				0
14				0
14				0
7					1
14					0
14					0
14					0
14					0
14					0
14					0
14					0
14					0
14					0
14					0
14					0
14					0
14					0
14					0
14					0
14					0
14					0
14					0
14					0
14					0
14					0
14					0
14					0
14					0
14					0
14					0
14					0
14					0
14					0
14
14
14
14
14
14
14
14
14
14
14
14
14
14
14
14
14
14
14
14
14
14
14
14
14
14
14
14
14
14
5
7
6
10
14
14
14
14
14
14
14
14
14
14
14
14
14
14
14
14
14
14
14
14
14
14
14
14
14
14

## Sheet: Sheet2
RAC P7
air	O2	O2+NS	O2+LVD	O2+HVD
7.5	4.1	4.5	6.3	4.2
7.2	5.9	5.1	6.1	4.1
9.1	6.1	6.2	6.7	5.6
6.5	5.1	5.2	6.5	5.3
7.3	4.2	4.3	8.7	5.1
6.2	4.3	4.4	7.5	4.3
RAC P14
air	O2	O2+NS	O2+LVD	O2+HVD
12.5	5.1	6.1	8.5	6.3
8.5	6.5	7.1	10.3	7.3
12.1	4.3	6.3	9.5	6.5
9.5	5.9	6.3	12.3	5.5
10.1	6.9	5.8	11.4	7.4
8.2	6.5	4.4	9.5	7.1
MLI P7
air	O2	O2+NS	O2+LVD	O2+HVD
58.5	72.5	73.1	60.1	70.1
56.7	72.1	72.1	54.5	65.7
54.1	73.4	69.1	57.4	69.5
57.9	74.2	66.5	58.5	68.5
56.1	69.5	70.1	56.1	65.5
56.1	68.1	73.4	55.2	63.5
MLI P14
air	O2	O2+NS	O2+LVD	O2+HVD
50.5	75.5	75.1	51.7	73.1
51.2	72.3	73.2	45.6	70.1
45.1	70.4	71.3	46.8	71.5
40.1	75.8	76.5	50.1	72.8
43.5	72.5	74.6	49.5	68.5
45.6	74.6	72.8	43.8	72.6
VEGF P7
air	O2	O2+NS	O2+LVD	O2+HVD
0.155	0.101	0.12	0.152	0.121
0.158	0.111	0.104	0.174	0.126
0.171	0.124	0.111	0.15	0.113
0.173	0.101	0.1	0.153	0.122
0.159	0.115	0.104	0.151	0.126
0.158	0.104	0.111	0.15	0.115
VEGF P14
air	O2	O2+NS	O2+LVD	O2+HVD
0.194	0.12	0.12	0.153	0.116
0.189	0.115	0.125	0.184	0.12
0.181	0.105	0.111	0.181	0.132
0.194	0.119	0.121	0.152	0.123
0.189	0.115	0.104	0.151	0.126
0.181	0.104	0.111	0.191	0.128
TNF P7						IL1 P7						IL6 P7
air	O2	O2+NS	O2+LVD	O2+HVD		air	O2	O2+NS	O2+LVD	O2+HVD		air	O2	O2+NS	O2+LVD	O2+HVD
272.5	337.6	344.3	238.1	303.3		4332.8	10479.2	8026.1	4476.6	8579.6		101.3	124.3	118.9	103.2	128.9
245.6	319.5	332.2	311.5	337.5		5318.6	8378.7	9175.9	5325.8	7175.9		93.9	109.5	124	100.2	114.2
281.7	325.7	347.8	303.8	335.8		5309.5	10385.1	10037.5	5976.6	7159.7		95.4	114.3	128.6	94.5	98.6
248.1	309.9	322.2	280	321.9		3816.7	9145.8	10368.6	3498.5	9979.5		95.1	119.5	114.9	95.2	104.9
283.5	335.9	302.1	248.7	295.1		5489.5	8765.1	8175.9	3879.6	8750.4		96.7	129.6	104	96.3	124.5
TNF P14						IL1 P14						IL6 P14
air	O2	O2+NS	O2+LVD	O2+HVD		air	O2	O2+NS	O2+LVD	O2+HVD		air	O2	O2+NS	O2+LVD	O2+HVD
256.4	364.2	354.2	239.3	344.5		5593	10534.2	10144.4	5785	11144.4		89.6	120.2	127.8	99.3	125.7
283.5	344.3	334.3	261.1	354.3		6712.6	9413.8	9563.6	6345.9	10563.6		97.4	121.3	115.5	89.3	105.9
242.1	355.4	364.2	236.2	344.2		4135.5	10623	10339.6	5075.6	9539.7		95.5	115.5	121.9	97.8	129.8
236.4	354.8	360.9	241.1	361.3		5234.7	10429.9	10265.9	5946.8	9378.8		89.1	123.4	114.6	93.5	124.1
226.2	367.5	343.4	256.2	363.4		5578.4	10026.8	10070.9	4294.1	10170.5		93.2	110.6	111.8	94.4	101.8
DNA on P7						DNA on P14
air	O2	O2+NS	O2+LVD	O2+HVD		air	O2	O2+NS	O2+LVD	O2+HVD
126	205	226	131	221		136	260	251	137	262
140	220	221	135	206		141	221	220	148	218
135	225	207	142	219		143	205	241	161	238
146	231	232	147	259		135	230	235	141	248
131	251	207	132	218		103	256	209	139	208
152	246	228	145	249		145	241	227	168	229
H on P7						H on P14
air	O2	O2+NS	O2+LVD	O2+HVD		air	O2	O2+NS	O2+LVD	O2+HVD
2.19	2.53	2.41	1.96	2.45		1.97	2.41	2.29	1.81	2.48
2.21	2.28	2.45	2.07	2.37		1.67	2.32	2.23	1.95	2.27
1.97	2.54	2.51	1.93	2.49		1.96	2.43	2.11	1.9	2.01
2.15	2.37	2.47	2.07	2.29		2.01	2.42	2.19	2.07	2.24
1.75	2.56	2.34	2.19	2.38		1.98	2.05	2.41	2.05	2.49
1.83	2.4	2.48	2.17	2.57		2.1	2.31	2.54	1.87	2.29

## Sheet: Sheet3
weight		P0	P3	P7	P10	P14
air	1	6.6	9.8	13.1
air	1	6.6	9.8
air	1	6.4	9.6	16.6	21.5	25.9
air	1	6.7	10	17.3	21.9	26.2
air	1	6.6	9.8
air	1	5.9	8.8	17.3	21.4
air	1	6.4	9.4
air	1	6	9.4	15.5	21	26.7
air	1	6.4	9.6
air	1	6.9	9	15.9	20.7	24.9
air	1	6.2	8.4
air	1	6.8	10.2	16.8	21	26.3
air	1	5.9	9.9	16.5	20.4
O2	2	6.4	7.1	11.1	15.7	23.7
O2	2	6.3	8.1	10.8	14.1	19.2
O2	2	6.4	8.1	11.2	16.5
O2	2	5.8	7.2	10.8	12.4	17.9
O2	2	6	7	11.5	15.9	27.2
O2+NS	3	6.3	7.7	10.4	13.6	17.9
O2+NS	3	6	7.75	11.5
O2+NS	3	5.8	7.1	9.5
O2+NS	3	6.4	8.1	11.4	13.2	25.4
O2+NS	3	6.5	8.1	9.1	14.1	22
O2+LVD	4	6.3	9.6	14
O2+LVD	4	6	9.4	13.8
O2+LVD	4	6.4	9.5	12.8
O2+LVD	4	6.4	9	12.3	20.2	26.4
O2+LVD	4	6.5	9.4	15	23.5	29.3
O2+LVD	4	6.3	9
O2+LVD	4	5.6	9.1		21.4	25.1
O2+LVD	4	6.5	8.8	15.8
O2+LVD	4	6.6	8.7	17.3
O2+LVD	4	6.4	7.2	16.7
O2+LVD	4	6	10.7
O2+LVD	4	6.1	10.4
O2+LVD	4	5.9	10
O2+LVD	4	6.7	9.3	17.1
O2+HVD	5	6.4	7.2	8.1	13.6	22.4
O2+HVD	5	7.2	7.3	9.4
O2+HVD	5	6.8	7.2	9.1
O2+HVD	5	6.6		7.9	13.2	12.4
O2+HVD	5	7.3	7.1	7.2	14.1	20
O2+HVD	5	6.7	7.7	9.2
O2+HVD	5	6.3	8.4	9.4	9	19
O2+HVD	5	6.1	8.8	8.1
O2+HVD	5	5.9	8.7	9.4
O2+HVD	5	6	7.2
